# Supplementary material for: Cultural variation in running techniques among non-industrial societies
Source: Evol Hum Sci. 2022 Apr 11;4:e14. doi: 10.1017/ehs.2022.12 (PMC9624512; doi:10.1017/ehs.2022.12)
Supplement: Supplementary file 1 [file S2513843X22000123sup001.xlsx]

## Sheet: Sheet1
Participant ID	Sex	Height (cm)	Hip height (cm)	Body weight (kg)	Open/forest	Running speed (m/s)	Dimensionless speed	Stride length (cm)	Dimensionless stride length	Overstride angle	Ankle angle	Foot strike angle	Foot strike type	Barefoot for much of life?	Barefoot for whole life?	Often run long distances?	When do you run?
1	F	149.2	79	46.8	Open	2.16216	0.603227	198.23	2.50924	8	102	18	Rearfoot	Yes	No	No
1	F	149.2	79	46.8	Forest	2.10526	0.571896	171.18	2.16684	11	101	18	Rearfoot	Yes	No	No
2	F	146	79	67.4	Open	2.10526	0.571896	145.38	1.84025	12	106	18	Rearfoot	Yes	No	No	From burning fields
3	F	149.5	77.5	48.5	Forest	3	1.18378	184.58	2.38168	16	108	26	Rearfoot	Yes	No	No	Football
3	F	149.5	77.5	48.5	Open	3.52941	1.63845	237.72	3.06735	9	82	29	Rearfoot	Yes	No	No	Football
4	M	166	82.5	65.5	Open	2.12389	0.557369	158.16	1.91709	7	89	12	Rearfoot	Yes	No	No	Football; hunting
4	M	166	82.5	65.5	Open	3.69231	1.68451	220.79	2.67624	7	91	21	Rearfoot	Yes	No	No	Football; hunting
4	M	166	82.5	65.5	Forest	2.30769	0.658011	165.42	2.00509	5	82	14	Rearfoot	Yes	No	No	Football; hunting
5	F	154.7	78.5	64.6	Open	2.47423	0.794951	166.08	2.11567	12	93	18	Rearfoot	Yes	Yes	No	Football
5	F	154.7	78.5	64.6	Forest	2.10526	0.575538	130.84	1.66675	1	104	12	Rearfoot	Yes	Yes	No	Football
6	F	156.8	75	59.3	Open	2.14286	0.624103	138.26	1.84347	11	94	17	Rearfoot	Yes	No	No
6	F	156.8	75	59.3	Open	3.38028	1.55301	183.65	2.44867	7	94	24	Rearfoot	Yes	No	No
7	F	154.4	77	60.3	Open	2.18182	0.630199	123.39	1.60247	6	103	3	Midfoot	Yes	Yes	No
7	F	154.4	77	60.3	Open	2.85714	1.0807	180.85	2.3487	16	114	14	Rearfoot	Yes	Yes	No
7	F	154.4	77	60.3	Forest	2.85714	1.0807	145.99	1.89597	7	100	11	Rearfoot	Yes	Yes	No
8	F	151.5	73	49.5	Open	2.14286	0.641202	150.72	2.06466	10	109	19	Rearfoot	Yes	Yes	No	To chase kids
8	F	151.5	73	49.5	Open	3.33333	1.55155	184.48	2.52712	16	108	27	Rearfoot	Yes	Yes	No	To chase kids
8	F	151.5	73	49.5	Forest	2.14286	0.641202	134.97	1.8489	11	102	16	Rearfoot	Yes	Yes	No	To chase kids
9	F	156.6	79.5	62.3	Open	2.37624	0.724008	164.74	2.0722	10	119	9	Rearfoot	Yes	Yes	No	Football
9	F	156.6	79.5	62.3	Open	3.69231	1.74807	216.48	2.72302	9	105	24	Rearfoot	Yes	Yes	No	Football
9	F	156.6	79.5	62.3	Forest	2.72727	0.95372	162.2	2.04025	9	102	19	Rearfoot	Yes	Yes	No	Football
10	F	154.2	79	52.4	Open	2.5	0.806462	152.22	1.92684	10	113	23	Rearfoot	Yes	Yes	No	When late
10	F	154.2	79	52.4	Open	3.80952	1.8726	213.1	2.69747	11	103	26	Rearfoot	Yes	Yes	No	When late
11	M	156.8	80	54.8	Open	2.12389	0.574787	152.56	1.907	9	102	15	Rearfoot	Yes	No	No
11	M	156.8	80	54.8	Open	2.12389	0.574787	153.89	1.92362	9	112	17	Rearfoot	Yes	No	No
11	M	156.8	80	54.8	Forest	2.92683	1.09153	170.85	2.13563	14	116	17	Rearfoot	Yes	No	No
12	F	158	84	59.1	Forest	2.14286	0.557235	142.95	1.70179	7	108	13	Rearfoot	Yes	No	No	Football
12	F	158	84	59.1	Open	2.85714	0.990639	192.92	2.29667	10	102	17	Rearfoot	Yes	No	No	Football
13	M	156.2	77	53.1	Open	2.72727	0.984685	182.57	2.37104	14	105	23	Rearfoot	Yes	No	No
13	M	156.2	77	53.1	Open	3.75	1.86167	214.9	2.79091	12	106	23	Rearfoot	Yes	No	No
13	M	156.2	77	53.1	Forest	2.14286	0.607892	151.82	1.97169	4	97	0	Midfoot	Yes	No	No
14	M	165.1	82.5	67.9	Open	3.07692	1.1698	206.24	2.49988	9	110	10	Rearfoot	Yes	Yes	No
14	M	165.1	82.5	67.9	Open	3.93443	1.91267	251.53	3.04885	8	102	15	Rearfoot	Yes	Yes	No
15	M	160.3	79.5	62.9	Open	2.24299	0.645088	157.83	1.98528	5	112	14	Rearfoot	Yes	No	No	Football
15	M	160.3	79.5	62.9	Open	3.80952	1.86082	231.96	2.91774	11	114	17	Rearfoot	Yes	No	No	Football
15	M	160.3	79.5	62.9	Forest	2.44898	0.769014	158.69	1.9961	4	99	10	Rearfoot	Yes	No	No	Football
16	M	170.7	90	68.4	Open	2.63736	0.787822	146.84	1.63156	6	110	18	Rearfoot	Yes	No	No	Football; from burning fields
16	M	170.7	90	68.4	Open	3.07692	1.07231	205.19	2.27989	9	113	17	Rearfoot	Yes	No	No	Football; from burning fields
17	M	161.5	88	74.2	Open	2.30769	0.616885	166.49	1.89193	9	102	19	Rearfoot	Yes	Yes	No	Hunting
17	M	161.5	88	74.2	Forest	2.4	0.667223	163.5	1.85795	8	101	21	Rearfoot	Yes	Yes	No	Hunting
18	M	181	89	73.7	Open	2.72727	0.851919	169.24	1.90157	0	104	10	Rearfoot	No	No	No	Football
18	M	181	89	73.7	Open	3.75	1.61066	248.12	2.78787	11	102	21	Rearfoot	No	No	No	Football
18	M	181	89	73.7	Forest	2.55319	0.746634	166.64	1.87236	0	94	12	Rearfoot	No	No	No	Football
19	M	168.2	86.5	72.3	Open	2.18182	0.560986	131.07	1.51526	5	105	11	Rearfoot	No	No	No	Football; hunting
19	M	168.2	86.5	72.3	Open	2.72727	0.876541	154.45	1.78555	2	92	11	Rearfoot	No	No	No	Football; hunting
19	M	168.2	86.5	72.3	Forest	3.07692	1.1157	167.61	1.93769	3	101	11	Rearfoot	No	No	No	Football; hunting
20	F	152.6	72	64.9	Open	3.15789	1.41187	184.35	2.56042	8	119	20	Rearfoot	No	No	No	Football
20	F	152.6	72	64.9	Open	4.28571	2.60043	250.46	3.47861	16	109	20	Rearfoot	No	No	No	Football
20	F	152.6	72	64.9	Forest	2.66667	1.00678	170.14	2.36306	6	97	19	Rearfoot	No	No	No	Football
21	F	149.2	79	67.9	Open	3.03797	1.19089	177.12	2.24203	10	106	22	Rearfoot	Yes	Yes	No
21	F	149.2	79	67.9	Forest	2.22222	0.637205	145.22	1.83823	9	95	17	Rearfoot	Yes	Yes	No
22	M	166.2	83	70.8	Forest	2.22222	0.606496	169.8	2.04578	11	116	18	Rearfoot	Yes	Yes	No	Football; hunting
23	M	173	93	72.6	Open	4.28571	2.01324	268.13	2.88312	14	107	31	Rearfoot	Yes	No	No	Football; hunting
24	M	160.5	84	58.7	Open	2.82353	0.967467	178.78	2.12833	12	112	17	Rearfoot	Yes	No	No
24	M	160.5	84	58.7	Open	3.87097	1.81841	220.2	2.62143	17	97	17	Rearfoot	Yes	No	No
24	M	160.5	84	58.7	Forest	3.75	1.70653	215.63	2.56702	9	105	15	Rearfoot	Yes	No	No
25	F	142	73	50.7	Open	2.18182	0.66473	141.58	1.93945	10	102	17	Rearfoot	Yes	No	No
25	F	142	73	50.7	Forest	2.22222	0.689578	135.69	1.85877	9	110	14	Rearfoot	Yes	No	No
26	M	168	82	65.9	Forest	2.30769	0.662023	171.76	2.09463	4	105	18	Rearfoot	Yes	No	No	Football
26	M	168	82	65.9	Open	3.2	1.27297	195.98	2.39	9	104	19	Rearfoot	Yes	No	No	Football
26	M	168	82	65.9	Open	4.36364	2.36709	266.65	3.25183	9	83	26	Rearfoot	Yes	No	No	Football
27	F	155.4	82	69.4	Open	3.24324	1.3076	204.12	2.48927	17	116	21	Rearfoot	Yes	Yes	No	Football
27	F	155.4	82	69.4	Forest	2.92683	1.06491	196.24	2.39317	9	104	27	Rearfoot	Yes	Yes	No	Football
28	F	155.4	76	60	Open	2.82353	1.06931	168.36	2.21526	12	101	17	Rearfoot	Yes	Yes	No	Putting out kitchen fires
28	F	155.4	76	60	Open	3.93443	2.07625	247.96	3.26263	13	110	16	Rearfoot	Yes	Yes	No	Putting out kitchen fires
28	F	155.4	76	60	Forest	2.6087	0.912776	152.75	2.00987	4	96	13	Rearfoot	Yes	Yes	No	Putting out kitchen fires
29	F	152.6	80	50.9	Open	2.06897	0.545441	150.84	1.8855	11	103	19	Rearfoot	Yes	No	No
29	F	152.6	80	50.9	Open	2.44898	0.764208	138.21	1.72763	12	108	19	Rearfoot	Yes	No	No
29	F	152.6	80	50.9	Forest	2.5	0.796381	157.42	1.96775	10	100	15	Rearfoot	Yes	No	No
30	M	151	73	48.3	Open	2.92683	1.1962	181.48	2.48603	13	86	18	Rearfoot	Yes	No	No	Football
30	M	151	73	48.3	Open	4.21053	2.4756	230.15	3.15274	10	93	21	Rearfoot	Yes	No	No	Football
30	M	151	73	48.3	Forest	3.52941	1.73945	195.76	2.68164	8	105	22	Rearfoot	Yes	No	No	Football
31	F	152.6	71.5	53.3	Forest	2.4	0.821197	175	2.44755	6	103	13	Rearfoot	No	No	No
31	F	152.6	71.5	53.3	Open	2.26415	0.730863	164.05	2.29441	8	104	13	Rearfoot	No	No	No
31	F	152.6	71.5	53.3	Open	2.58065	0.949471	196.02	2.74154	9	99	21	Rearfoot	No	No	No
32	M	152	77.5	49.9	Open	2.6087	0.895109	154.66	1.99561	9	108	22	Rearfoot	Yes	No	No	Football
32	M	152	77.5	49.9	Open	3.24324	1.38353	194.74	2.51277	13	100	21	Rearfoot	Yes	No	No	Football
32	M	152	77.5	49.9	Forest	2.44898	0.788859	158.87	2.04994	12	118	23	Rearfoot	Yes	No	No	Football
